# Supplementary material for: Needs satisfaction and Online Self-Regulated Learning among chinese undergraduates
Source: PLoS One. 2025 Apr 28;20(4):e0321781. doi: 10.1371/journal.pone.0321781 (PMC12036844; doi:10.1371/journal.pone.0321781)
Supplement: S1 Data — Participants response. (XLSX) [file pone.0321781.s001.xlsx]

## Sheet: S1 Data
1	1	5	4	4	4	5	5	4	4	5	4	5	5	4	5	4	4	4	5	4	5	5	5	5	4	3	3	3	5	4	4	5	4	4	4
2	1	5	5	5	5	5	5	5	5	5	4	5	4	5	4	5	5	5	5	5	5	5	5	5	5	5	5	5	5	5	4	5	5	5	5
3	1	4	4	4	5	3	4	3	4	3	4	3	4	5	5	4	4	4	5	4	5	4	5	4	4	4	4	3	4	5	4	4	5	4	4
4	1	4	2	4	4	4	4	4	3	5	3	4	5	5	4	3	5	4	4	4	4	4	3	3	3	4	5	3	4	4	3	3	4	5	4
5	1	1	1	1	1	1	1	1	1	1	1	1	1	1	2	2	1	1	1	1	1	1	1	3	3	3	3	3	3	3	3	2	2	3	3
6	0	4	4	4	3	3	4	3	4	4	4	4	4	4	4	3	4	4	4	4	4	4	4	2	2	2	2	4	4	4	4	4	3	4	4
7	1	4	4	4	4	4	4	4	4	4	4	4	4	4	4	4	4	4	4	4	4	4	4	4	2	2	3	3	4	5	2	3	4	4	3
8	1	5	4	4	5	4	4	4	5	5	4	4	5	4	4	4	4	4	5	5	4	4	4	5	4	5	5	4	4	4	5	4	4	4	5
9	0	4	3	4	3	4	4	3	3	3	4	3	4	4	4	4	3	4	4	4	4	4	4	3	3	3	3	4	4	3	3	3	3	3	4
10	1	3	3	3	3	3	4	3	2	4	4	3	2	4	4	4	3	4	4	4	4	3	3	2	3	2	3	2	2	3	4	3	2	2	2
11	1	4	3	4	4	5	4	5	5	4	4	5	5	4	3	4	5	5	4	5	5	4	4	4	5	4	4	5	4	4	5	5	4	5	5
12	1	4	3	4	4	5	5	5	4	4	5	4	5	5	5	4	5	4	5	4	4	5	5	5	5	4	5	5	4	5	5	5	5	5	4
13	1	5	3	3	5	2	4	2	4	2	4	3	2	4	3	2	3	2	3	2	2	2	4	2	4	4	2	2	2	4	2	2	2	4	4
14	1	2	2	2	2	2	2	2	2	2	2	2	4	4	4	3	3	3	3	3	3	3	4	2	2	2	2	2	2	2	2	2	2	2	2
15	1	3	3	3	3	3	3	3	3	3	3	3	3	3	3	3	3	3	2	2	2	2	2	4	3	4	4	3	3	4	5	4	4	4	3
16	0	4	4	4	3	3	3	3	3	4	4	3	5	5	5	2	2	4	4	3	3	4	4	3	4	4	4	4	4	4	3	3	2	3	3
17	1	3	3	4	4	4	5	4	4	4	4	5	3	4	3	3	3	2	3	4	4	4	3	3	3	3	3	4	4	4	4	4	4	4	4
18	0	4	4	4	4	4	4	4	4	4	4	4	4	5	4	5	4	4	5	4	4	4	5	4	3	4	4	4	3	4	4	3	4	3	3
19	0	4	5	5	2	4	3	4	2	2	4	5	3	4	3	1	3	4	3	5	4	4	5	1	1	1	1	4	5	4	4	3	5	4	4
20	0	5	5	5	4	5	5	5	5	4	4	4	5	5	5	5	5	5	5	5	4	4	4	5	4	4	5	5	4	5	4	4	4	5	5
21	0	5	5	5	5	4	4	4	5	4	4	4	4	4	4	2	3	4	3	3	4	4	3	4	4	4	2	3	2	3	4	4	2	3	4
22	1	2	2	2	2	2	2	2	2	4	2	2	2	4	2	2	2	2	4	2	2	2	2	2	2	2	2	2	2	2	2	3	2	2	2
23	1	5	5	5	5	5	5	5	5	5	5	5	5	5	5	5	5	5	5	5	5	5	5	4	4	4	4	4	4	4	4	4	4	4	3
24	1	3	3	3	3	3	3	3	3	3	3	3	3	3	3	3	3	3	3	3	3	3	3	5	5	4	2	5	4	5	4	5	4	4	4
25	0	3	4	4	3	3	4	4	4	4	4	4	4	4	3	3	3	3	4	3	3	3	4	2	4	4	3	4	4	4	4	3	3	4	4
26	0	3	3	4	3	4	4	3	1	4	4	3	5	5	4	4	5	3	4	4	3	4	5	4	4	5	4	4	5	5	4	5	4	5	5
27	1	4	4	5	5	4	5	5	5	4	4	4	3	3	5	5	4	5	4	4	4	4	5	5	5	5	4	5	5	5	4	4	4	5	5
28	1	5	5	5	5	5	5	5	5	5	5	5	5	5	5	5	4	4	4	4	4	4	4	5	4	4	5	5	4	4	5	5	4	5	5
29	0	4	4	4	4	4	4	4	4	4	4	4	4	4	4	4	4	4	4	4	4	4	4	4	3	3	4	4	3	4	3	4	3	4	3
30	0	3	3	3	3	1	4	2	2	4	4	4	4	4	4	4	4	4	4	4	4	4	4	4	4	4	4	4	4	4	4	3	3	3	3
31	1	3	3	3	3	5	5	5	5	3	4	4	5	5	5	5	5	5	5	5	5	5	5	5	4	5	4	5	5	5	5	4	4	4	4
32	0	3	3	3	3	3	3	3	3	3	3	3	3	3	3	3	3	3	3	3	3	3	3	4	4	4	4	4	4	4	4	4	3	4	5
33	0	3	4	3	3	4	4	3	3	4	4	4	4	4	4	4	2	4	4	4	3	3	4	4	4	4	4	5	5	4	3	3	4	4	4
34	1	4	4	5	4	4	3	3	3	4	3	4	4	3	4	4	3	4	4	4	3	5	4	4	3	4	4	4	3	4	4	4	3	4	4
35	0	3	4	4	3	4	4	3	4	4	4	4	4	4	4	4	4	5	4	4	4	4	4	4	4	4	4	4	5	4	4	4	4	4	5
36	1	4	4	4	4	2	2	2	2	3	3	2	3	3	3	3	3	3	2	3	3	3	2	2	2	2	2	2	2	2	2	2	2	2	2
37	1	3	4	3	4	3	4	4	2	3	3	2	4	4	3	3	3	4	3	4	4	4	3	4	4	4	5	5	5	5	3	3	3	4	4
38	1	4	4	4	5	4	5	5	5	5	5	4	3	4	3	3	3	3	4	3	3	4	4	3	4	4	3	4	4	3	4	4	5	3	4
39	1	4	4	4	4	4	4	4	4	4	4	4	4	4	4	4	4	4	4	4	4	3	2	2	2	3	3	4	2	4	2	2	2	4	3
40	1	2	4	2	2	4	4	3	2	4	3	3	4	4	5	4	3	5	5	3	3	3	4	2	2	4	3	3	4	5	3	3	2	2	3
41	1	3	3	3	3	2	4	2	4	3	2	4	4	3	4	4	2	3	4	3	4	3	4	4	3	4	2	4	2	3	3	4	3	4	3
42	1	4	4	4	4	4	4	4	4	4	4	4	4	4	4	4	4	4	4	4	4	4	4	5	3	5	4	4	3	4	4	4	3	4	4
43	1	3	4	3	4	3	3	3	3	3	3	4	3	4	2	3	2	3	3	2	3	3	2	4	3	4	2	3	4	3	3	4	3	4	3
44	1	4	4	4	4	4	4	4	4	3	4	4	3	3	4	3	3	4	4	4	4	4	4	1	2	2	2	2	2	2	4	4	3	4	4
45	1	5	4	4	5	5	4	5	4	4	5	5	5	5	4	5	5	5	5	4	4	3	4	5	5	4	5	5	4	5	4	5	4	5	4
46	0	4	4	5	4	2	5	5	3	5	5	5	5	5	5	5	3	4	4	5	4	5	5	5	4	5	5	5	4	5	5	5	4	5	4
47	1	4	4	3	3	4	3	4	1	3	3	4	3	4	4	3	4	4	3	4	3	4	3	3	4	4	4	4	3	4	4	3	4	3	4
48	1	4	4	3	3	4	3	4	3	4	3	4	5	4	3	5	3	5	3	4	5	3	4	4	4	4	4	4	4	5	4	4	4	4	4
49	1	5	5	5	5	5	5	5	5	5	5	5	5	4	4	4	4	4	2	3	4	4	4	5	5	5	5	5	5	5	5	5	5	5	5
50	1	3	3	3	3	3	3	3	3	3	3	3	3	3	3	3	3	3	3	3	3	3	3	4	4	4	4	4	4	4	4	4	4	4	4
51	1	3	4	4	4	5	4	2	3	4	4	4	3	4	3	4	4	4	4	4	4	4	4	4	4	4	4	4	4	4	4	4	4	4	4
52	1	1	1	1	1	1	1	1	1	1	1	1	1	1	1	1	1	1	1	1	1	1	1	4	2	2	4	4	4	4	4	4	4	4	4
53	0	5	5	5	5	3	4	4	4	4	4	4	4	4	4	4	4	4	4	4	4	4	4	3	4	4	4	4	4	4	3	5	4	4	3
54	1	4	4	4	4	4	4	4	4	4	3	4	4	3	4	4	1	4	4	3	4	4	4	3	3	4	4	4	4	3	4	4	3	4	3
55	0	4	4	2	4	2	2	4	2	2	4	4	4	4	4	4	4	4	4	4	2	3	4	2	3	2	3	4	4	4	4	4	3	4	3
56	0	4	4	4	4	3	3	4	3	3	3	4	3	4	4	4	4	4	4	4	4	4	4	4	3	3	3	4	4	3	4	4	4	4	4
57	1	4	4	4	5	5	4	4	4	4	4	5	5	5	5	4	5	5	5	5	5	5	4	4	4	3	3	4	4	3	3	4	4	4	4
58	1	4	4	3	3	3	4	3	2	4	4	3	5	5	3	3	3	4	4	4	3	3	4	3	3	3	3	4	4	4	3	4	2	3	3
59	1	1	1	1	1	5	5	5	5	5	5	5	5	5	5	4	4	4	4	4	4	4	5	4	4	4	4	4	4	4	4	4	4	4	4
60	1	4	4	3	4	4	3	3	4	5	5	4	3	3	4	5	5	5	5	5	5	5	5	5	5	5	5	5	4	4	3	4	4	3	3
61	0	4	4	4	2	4	4	4	3	3	3	3	4	5	4	4	4	4	4	4	4	4	4	4	4	4	4	4	4	4	4	4	4	4	3
62	1	3	4	4	2	4	4	4	4	4	4	4	4	4	4	4	4	4	4	4	4	4	4	5	5	5	5	5	5	5	5	4	4	4	4
63	1	4	4	4	3	3	3	3	3	3	3	3	3	3	2	3	4	3	4	4	4	4	4	4	4	4	4	3	4	3	3	4	4	4	4
64	0	2	2	2	2	3	4	4	2	4	3	2	4	4	4	4	3	4	4	4	4	5	3	3	3	2	2	4	4	4	3	3	3	4	4
65	0	4	4	4	3	4	4	3	4	4	4	4	3	4	4	4	3	4	5	3	3	5	5	3	3	3	3	4	5	5	3	3	3	4	4
66	0	4	4	4	4	4	4	3	3	4	4	4	4	4	2	4	4	4	4	4	3	3	4	5	5	5	5	5	3	4	3	3	3	4	4
67	0	4	4	5	4	3	3	4	3	4	3	4	4	3	4	4	4	4	2	4	3	4	4	4	3	4	3	4	3	3	4	3	3	4	4
68	1	4	4	3	4	4	3	4	4	3	4	4	4	5	5	5	4	5	4	4	4	4	4	4	4	4	4	4	3	4	4	3	3	3	3
69	0	1	3	1	1	1	3	3	3	2	4	4	3	3	3	1	1	3	2	3	3	3	3	3	3	3	2	3	4	4	3	2	3	3	3
70	1	3	2	2	2	2	2	1	2	2	2	3	3	5	3	4	2	4	2	2	5	2	5	2	2	3	4	1	2	2	2	2	1	2	4
71	1	3	3	3	3	4	4	4	4	3	4	4	2	3	3	2	3	3	2	3	3	3	3	3	3	3	3	3	3	4	3	3	2	3	3
72	1	3	3	3	2	2	2	4	2	4	2	4	4	4	4	4	4	4	4	4	4	4	4	4	4	4	4	4	4	4	4	4	4	4	4
73	1	2	3	3	4	3	4	3	4	3	4	3	3	4	3	3	4	4	3	4	3	4	3	3	3	3	3	3	4	3	4	3	4	3	4
74	1	3	4	3	4	3	4	4	3	4	4	4	4	4	3	4	4	4	4	4	3	4	4	5	3	2	3	4	3	3	3	3	3	3	3
75	1	3	2	4	3	4	4	4	4	2	2	2	2	2	2	3	2	2	3	3	4	2	2	2	3	3	2	4	3	3	4	3	2	3	3
76	1	4	3	3	3	2	3	3	3	3	3	2	2	3	2	4	4	3	4	4	3	4	2	4	2	3	3	4	3	4	5	2	2	3	3
77	0	5	4	4	4	4	4	4	4	4	4	4	4	4	4	4	4	4	4	4	4	4	4	4	4	4	4	4	4	4	4	4	4	4	4
78	1	4	4	4	3	4	4	4	3	3	4	4	3	4	5	4	2	4	4	3	4	4	4	3	5	3	3	4	4	2	4	2	3	3	4
79	1	4	3	2	4	4	4	4	3	4	3	4	4	3	4	4	4	4	4	3	4	4	3	4	4	4	4	4	4	4	4	4	3	4	3
80	1	4	4	3	4	4	3	4	3	4	4	3	4	4	5	4	3	5	4	4	5	4	4	4	4	5	4	4	5	4	4	4	4	4	4
81	0	3	3	3	3	3	3	3	3	3	3	3	3	3	3	3	3	3	3	3	3	3	3	4	4	4	4	4	4	4	3	3	4	5	4
82	0	3	3	4	3	4	4	3	2	4	4	3	4	4	3	2	3	4	4	4	3	3	4	3	3	3	3	4	4	4	4	3	3	3	3
83	1	3	3	3	3	3	4	4	3	2	2	2	4	4	3	2	2	4	4	4	4	3	4	4	4	4	4	4	3	3	2	3	2	4	3
84	1	4	4	4	4	3	4	3	3	3	3	4	2	5	4	4	4	4	5	4	4	4	4	3	4	3	4	3	4	3	4	4	3	4	4
85	0	4	4	4	4	3	4	3	3	4	3	4	4	3	3	3	3	3	3	4	3	2	3	3	4	3	4	3	3	4	3	4	3	4	3
86	0	3	4	3	2	4	1	3	4	4	4	2	3	3	5	1	3	5	5	3	3	4	5	1	4	3	4	5	5	5	5	4	4	3	2
87	0	1	1	1	1	1	1	1	1	1	1	1	1	1	1	1	1	1	1	1	1	1	1	1	2	2	1	1	3	1	1	1	1	1	1
88	1	4	4	4	4	4	4	4	4	4	4	4	4	4	3	3	4	4	3	3	4	4	3	3	4	4	4	3	3	4	4	3	3	4	4
89	1	3	4	3	3	2	3	4	4	3	4	4	3	4	4	3	3	4	4	4	3	4	4	4	4	4	3	4	3	3	3	3	3	3	4
90	1	2	3	2	4	2	4	2	2	4	4	2	4	4	4	2	1	2	2	2	2	4	3	2	2	2	2	4	2	3	2	1	3	3	4
91	1	4	4	4	4	4	4	4	4	4	4	4	3	3	3	4	4	4	4	4	4	4	4	4	4	4	4	4	4	4	4	2	2	3	3
92	0	5	5	5	5	4	4	4	4	5	5	5	5	5	5	5	4	4	4	5	5	5	5	4	4	4	4	4	4	4	4	4	4	4	4
93	1	4	3	3	4	4	2	3	2	4	3	4	4	3	4	5	4	4	4	4	5	4	3	5	3	5	4	3	4	4	5	3	5	4	3
94	1	3	2	4	3	4	2	3	4	3	2	4	4	3	2	4	2	2	3	4	2	3	3	3	4	3	2	4	3	2	4	3	3	4	2
95	0	4	4	4	4	3	4	3	4	3	4	4	4	4	4	4	5	5	5	4	5	4	4	4	4	5	4	4	4	4	3	4	4	5	4
96	0	2	2	2	2	3	3	3	2	2	2	3	4	4	4	2	2	4	4	3	3	3	2	3	4	4	4	3	4	3	3	2	2	3	2
97	1	3	3	3	3	2	4	4	4	4	4	4	4	4	4	4	4	3	4	4	4	4	4	4	3	3	3	3	3	3	3	5	5	4	4
98	0	4	4	2	3	2	4	3	3	4	3	4	4	4	4	4	2	4	4	4	4	4	4	3	3	3	3	4	4	4	2	4	3	4	4
99	0	4	4	4	4	4	4	3	2	4	4	4	4	4	4	4	4	4	4	4	4	4	4	4	4	4	4	4	3	4	3	3	3	3	4
100	1	4	4	4	4	4	4	4	4	3	3	4	4	4	4	4	4	4	3	3	4	4	4	4	4	4	4	5	4	4	4	5	5	5	5
101	0	4	3	4	4	3	3	3	2	4	3	5	3	4	5	4	4	4	4	3	4	4	4	4	4	4	3	3	4	4	3	4	4	5	4
102	0	2	2	3	2	4	4	4	2	2	4	4	5	3	4	4	2	4	4	3	4	4	4	3	4	4	2	4	4	4	2	2	3	4	4
103	1	2	2	1	2	2	2	3	2	2	2	2	2	3	3	3	2	3	3	2	3	3	2	2	2	2	2	2	2	3	2	2	3	2	3
104	0	4	4	4	5	5	5	4	5	4	4	5	5	5	4	5	5	5	5	4	4	5	5	5	4	3	5	4	3	4	5	5	3	4	5
105	1	5	5	5	5	5	4	4	5	5	5	4	5	5	5	4	4	4	4	4	3	4	5	5	5	5	5	5	5	5	5	5	5	5	5
106	1	3	3	4	3	3	4	3	4	3	4	3	4	4	4	3	4	3	3	3	3	4	4	2	2	2	3	4	4	4	4	3	4	4	4
107	1	3	5	5	5	5	3	4	3	4	3	5	5	4	4	5	5	5	5	5	4	5	5	5	5	5	5	5	5	5	5	5	5	5	5
108	0	5	4	3	4	3	5	4	3	5	4	4	5	3	3	4	5	4	5	5	5	5	5	5	4	3	5	5	4	3	4	5	5	4	3
109	0	4	4	4	4	4	5	4	4	5	4	3	5	4	3	3	4	4	4	5	3	5	4	5	4	4	4	4	5	5	5	5	5	5	4
110	0	3	4	2	2	2	3	4	2	3	4	4	2	4	5	1	4	2	2	3	2	4	3	2	1	1	2	4	4	4	3	3	3	4	4
111	0	1	1	1	1	1	1	1	1	1	1	1	1	1	1	1	1	1	1	1	1	1	1	4	4	4	5	4	4	4	4	4	4	4	5
112	1	4	4	5	3	3	4	3	4	3	3	4	4	4	4	3	3	4	4	4	4	4	4	2	2	2	3	4	4	4	3	5	5	5	5
113	1	4	4	3	4	4	4	3	3	4	3	3	4	4	3	3	3	3	5	4	4	3	4	5	5	5	5	4	5	5	3	4	3	3	4
114	1	5	5	5	5	5	5	5	5	2	2	2	5	2	5	5	2	5	2	5	2	5	2	2	5	5	4	5	4	5	4	5	5	4	5
115	0	5	5	5	5	4	4	5	5	5	5	5	5	5	5	5	5	5	5	5	5	5	5	4	3	3	3	4	5	5	4	3	4	4	4
116	1	5	5	5	5	3	4	5	4	4	5	4	5	4	5	5	4	5	5	4	5	4	5	5	4	4	4	4	5	5	4	5	4	5	5
117	0	4	4	4	3	4	4	4	4	4	4	4	4	4	4	3	4	4	4	3	4	4	4	4	4	4	3	4	4	4	4	4	4	5	5
118	1	2	2	2	3	3	3	3	3	3	3	3	3	3	3	3	3	3	3	3	3	3	2	4	4	4	4	4	3	4	4	4	3	4	4
119	0	3	4	3	4	2	4	4	2	4	4	4	4	4	4	4	4	4	4	4	4	3	4	4	4	4	4	4	4	4	4	4	3	4	4
120	1	3	3	3	3	3	3	4	4	4	5	4	4	3	4	4	3	4	4	4	4	3	4	4	4	4	4	4	4	5	4	4	4	4	4
121	1	3	3	4	4	3	4	3	3	4	4	4	4	4	4	4	3	3	4	3	3	3	3	2	3	3	3	4	4	4	3	4	3	4	3
122	1	5	5	5	5	5	5	5	5	5	5	5	5	5	5	4	4	4	4	4	5	5	5	4	4	4	4	4	4	4	4	4	4	4	4
123	0	3	4	2	4	3	2	4	3	3	4	4	4	3	4	2	4	4	3	4	3	4	4	4	2	3	3	3	3	2	3	4	3	3	3
124	1	5	5	5	5	5	4	5	4	5	5	5	4	4	3	5	4	5	5	5	4	4	5	3	3	4	3	4	4	4	4	4	5	5	4
125	0	3	5	5	4	3	3	3	3	3	3	4	5	5	4	4	4	5	4	4	4	4	4	4	4	4	4	4	4	5	5	4	5	4	4
126	1	5	5	5	5	4	5	3	3	4	4	4	4	5	4	5	4	5	5	5	5	5	4	5	5	5	5	4	5	4	5	3	3	3	3
127	1	3	3	4	4	2	4	2	4	4	2	4	4	2	4	3	3	3	4	2	4	3	4	3	4	3	3	3	3	4	3	3	4	3	3
128	0	2	5	4	1	4	4	2	2	5	5	5	5	5	5	4	1	3	5	2	1	2	2	1	5	1	1	5	5	5	2	2	3	3	4
129	0	4	3	4	4	3	4	4	3	4	3	4	4	3	4	4	3	4	3	3	4	3	4	4	3	3	4	4	4	3	4	3	4	3	4
130	1	4	4	3	3	4	3	4	3	4	3	4	4	4	3	4	3	4	4	3	4	4	4	4	4	3	3	4	4	3	4	3	3	3	3
131	1	5	5	5	5	4	4	5	3	5	4	4	3	4	3	4	4	4	4	4	4	4	4	3	3	3	3	3	4	4	4	3	4	4	4
132	1	3	3	3	3	3	3	3	3	3	3	3	3	3	3	3	3	3	3	3	3	3	3	5	3	3	3	5	4	4	4	3	5	4	4
133	1	3	3	3	3	3	3	3	3	3	3	3	4	4	4	4	4	3	3	3	3	3	3	4	4	4	3	4	3	4	4	3	3	3	4
134	0	4	4	4	4	4	3	3	3	3	4	4	4	4	1	5	3	5	3	3	3	3	3	3	3	3	3	3	3	4	4	3	3	3	3
135	0	4	4	4	4	3	3	3	3	4	3	4	5	5	5	4	4	4	5	4	4	4	5	5	5	5	5	5	5	5	5	5	5	5	5
136	0	4	4	4	4	3	4	3	3	4	4	4	4	4	4	3	3	3	4	4	3	4	4	4	4	4	4	4	4	4	4	3	3	4	4
137	0	4	5	4	4	4	5	4	4	4	4	4	5	4	4	5	5	4	4	4	4	5	5	4	5	5	4	5	5	5	5	5	4	4	5
138	1	4	5	4	5	4	5	4	3	4	3	5	4	5	4	4	4	3	4	5	3	4	5	4	4	5	5	4	5	4	4	5	4	4	5
139	0	5	5	5	5	4	4	4	4	3	3	3	5	5	5	5	5	5	5	5	5	5	5	2	2	2	2	5	5	5	5	5	5	5	5
140	0	5	5	4	3	3	4	2	3	3	4	5	5	5	5	2	2	2	2	4	4	4	5	4	4	3	3	4	4	4	3	4	4	5	4
141	0	3	4	4	3	4	4	3	3	4	4	3	3	4	2	4	3	4	4	4	4	4	4	3	3	3	4	3	3	4	3	3	3	3	4
142	1	1	3	3	3	2	2	2	2	2	2	2	2	2	2	2	3	3	2	3	3	3	2	3	3	3	3	3	3	3	3	3	3	3	3
143	1	4	4	4	3	5	4	3	5	3	4	4	5	4	4	4	4	4	4	3	3	3	5	4	4	3	3	5	4	4	4	5	4	4	4
144	0	4	5	4	5	4	5	4	5	5	5	4	4	4	5	4	2	4	5	5	4	5	4	4	4	4	5	5	4	3	2	4	5	5	5
145	1	4	4	4	3	4	2	4	3	3	3	3	4	4	4	4	4	4	4	5	5	4	4	4	3	4	4	5	4	4	5	4	5	4	5
146	1	3	4	4	3	3	4	3	4	4	4	3	3	3	2	3	3	3	3	3	4	3	3	4	3	3	4	3	4	3	3	3	4	3	4
147	1	2	4	2	2	3	4	3	2	4	4	4	4	4	2	4	3	4	4	2	2	4	4	4	4	4	4	4	4	4	2	3	2	2	2
148	0	3	4	4	4	4	4	4	4	4	4	4	4	3	4	3	4	2	2	3	3	4	2	3	3	3	4	4	4	4	3	4	4	4	4
149	0	4	5	3	4	4	5	5	5	4	5	4	4	5	3	3	4	3	5	4	3	4	5	4	5	3	5	3	5	3	4	3	5	3	5
150	0	2	4	3	3	3	3	3	3	2	3	2	4	4	3	4	3	4	4	3	4	4	3	3	3	4	3	3	3	3	3	3	3	3	4
151	1	4	5	5	4	5	4	4	5	4	3	5	5	4	3	4	4	5	5	4	5	5	5	4	4	4	4	5	5	4	5	4	5	5	4
152	1	2	4	2	2	1	2	2	2	2	2	4	3	3	3	2	2	2	2	3	4	4	4	4	4	4	3	3	3	3	3	3	3	4	5
153	0	4	3	4	5	4	5	5	5	4	4	4	5	4	5	4	3	5	4	3	3	4	4	4	5	4	4	5	5	4	3	3	4	4	4
154	0	1	1	2	2	2	2	2	2	2	2	2	3	3	3	2	3	2	2	1	1	2	2	2	3	2	3	2	3	2	3	2	2	2	2
155	0	4	4	4	4	4	3	3	4	3	3	4	4	3	3	3	3	3	4	3	2	4	4	5	4	3	5	4	3	4	5	5	4	3	4
156	0	2	2	2	2	2	3	2	4	4	4	3	2	2	4	2	2	3	1	1	1	1	3	1	1	1	1	5	5	5	1	3	3	3	3
157	0	4	3	4	3	3	3	4	4	4	4	3	4	4	3	3	3	4	4	4	4	4	4	3	4	3	4	4	4	4	4	4	3	3	3
158	1	4	4	4	4	5	5	4	4	5	4	5	5	4	5	5	4	4	5	4	5	4	5	3	4	5	3	4	3	5	5	5	4	3	4
159	1	5	5	5	5	5	5	5	5	3	4	5	5	5	4	4	4	4	5	5	5	5	5	5	3	5	4	5	4	5	5	4	5	5	5
160	1	4	4	4	4	4	4	4	4	4	4	4	3	4	4	3	3	4	3	3	4	4	3	4	4	4	4	4	4	4	4	4	4	4	4
161	1	3	4	3	4	4	4	3	4	4	4	4	4	4	4	4	3	4	4	4	3	4	4	3	4	2	3	5	5	5	3	4	3	3	4
162	0	4	4	4	3	5	2	3	3	5	5	3	3	4	4	2	4	3	3	5	4	4	4	3	3	4	3	5	4	4	3	4	4	4	5
163	1	3	2	2	2	2	3	3	2	3	2	2	3	2	2	3	3	3	3	2	2	3	2	3	3	3	3	4	4	3	3	3	3	3	3
164	1	4	4	5	5	5	4	5	5	4	5	5	5	5	5	5	4	5	4	3	5	5	4	4	4	5	3	4	3	4	5	4	5	5	4
165	1	5	4	5	4	3	4	3	4	4	4	4	5	5	5	5	4	5	5	5	5	5	5	5	5	3	5	3	5	3	4	4	5	4	4
166	1	1	1	1	1	5	5	5	5	1	1	1	2	3	4	3	3	3	3	3	3	3	3	3	3	3	3	3	3	3	3	3	3	3	3
167	1	5	5	5	4	5	4	5	4	4	5	4	4	5	4	5	5	5	4	4	4	4	4	4	4	5	4	5	4	4	4	4	4	4	4
168	0	3	3	2	2	3	2	3	2	3	2	3	3	3	2	3	2	3	3	2	2	3	2	2	3	2	3	3	2	4	3	3	2	4	2
169	1	5	4	4	4	3	4	3	4	3	4	4	4	3	4	5	4	4	4	5	4	5	4	3	5	5	5	5	4	2	4	2	3	4	4
170	1	3	3	4	4	3	4	4	3	5	4	3	5	4	5	4	5	4	5	3	4	5	5	3	4	5	3	4	5	3	4	3	3	5	4
171	1	3	3	3	3	3	3	3	2	1	2	3	2	3	2	2	1	2	2	2	2	2	2	3	2	2	3	3	2	2	2	4	4	4	4
172	0	4	4	4	3	2	4	3	2	4	4	3	4	5	4	2	2	2	2	3	2	5	3	2	2	2	2	5	5	3	2	5	5	5	5
173	1	1	2	3	4	5	4	3	2	1	3	4	5	4	2	1	3	4	2	2	3	4	5	3	2	3	5	2	1	4	2	2	1	3	4
174	1	4	4	4	4	4	4	4	4	4	4	4	5	5	5	5	5	5	5	5	5	5	5	4	4	4	4	4	4	4	4	4	4	4	4
175	0	4	4	5	4	4	5	4	4	4	5	5	4	5	4	4	4	4	3	4	4	3	3	4	4	5	5	4	4	5	5	4	5	4	5
176	1	1	3	2	3	3	2	4	2	2	2	4	2	4	2	4	2	2	4	2	4	2	2	4	4	4	4	4	2	3	3	4	4	3	4
177	0	4	3	3	3	4	4	4	4	4	4	3	4	4	4	2	4	4	4	4	4	4	4	4	3	4	3	4	4	4	4	3	3	3	3
178	1	1	4	2	4	1	4	1	3	1	1	1	1	1	1	1	1	1	1	1	1	1	1	1	1	1	1	1	1	1	1	1	1	1	1
179	1	2	4	4	4	2	4	4	2	3	4	3	4	4	4	4	2	4	4	4	2	2	4	3	3	3	3	4	4	5	4	2	2	3	3
180	0	2	4	4	2	4	2	1	1	2	4	5	4	4	2	4	2	4	3	4	1	5	4	2	1	1	2	5	5	2	4	3	4	4	2
181	1	5	4	3	4	5	4	3	4	5	4	3	4	4	3	2	3	4	5	4	3	4	5	5	4	4	4	5	4	3	4	5	4	3	4
182	0	3	3	3	3	3	4	3	3	4	4	4	4	4	4	4	4	3	2	3	3	3	4	3	3	3	3	4	5	4	1	3	3	3	3
183	1	5	5	5	5	4	4	4	4	4	4	4	5	5	5	4	5	5	5	5	5	5	5	4	4	4	4	5	5	4	5	5	4	4	4
184	0	5	5	5	5	5	5	5	5	5	5	5	5	2	5	4	4	4	2	4	2	4	2	4	4	3	4	4	4	4	4	2	3	2	4
185	0	5	4	5	4	5	4	5	3	5	4	5	5	5	3	4	4	3	5	3	5	3	5	5	3	4	5	3	4	5	4	4	5	3	4
186	1	3	3	4	3	3	4	4	3	4	4	4	3	5	5	3	4	4	4	4	4	4	4	5	5	5	5	5	5	4	5	3	5	4	4
187	1	4	4	4	4	4	5	3	4	4	4	4	3	4	3	2	4	3	3	4	3	4	4	5	4	4	4	4	4	4	1	3	3	4	4
188	1	2	3	3	4	4	4	4	3	4	5	3	2	3	4	2	3	4	3	4	4	3	5	4	3	4	4	3	3	3	2	3	3	3	3
189	1	1	2	1	3	1	2	3	1	1	2	2	2	2	1	1	1	2	1	3	4	3	2	1	2	2	2	1	3	1	1	1	1	2	1
190	0	2	4	2	2	2	2	4	2	2	2	5	2	2	2	2	2	2	2	2	2	2	2	2	2	2	2	4	4	4	2	2	2	3	2
191	1	4	4	4	3	3	3	4	3	4	4	4	4	4	3	3	4	4	5	4	4	4	3	3	4	3	4	4	4	4	3	4	5	4	3
192	1	4	4	4	4	4	4	3	3	4	4	3	4	4	4	3	3	5	4	4	4	4	5	5	5	5	5	5	5	5	5	4	3	4	5
193	1	4	4	5	3	3	3	3	4	3	4	4	3	4	4	4	3	4	4	3	4	3	4	4	5	4	3	4	5	4	4	5	5	5	5
194	1	5	4	4	4	5	5	4	5	5	4	4	5	4	4	4	4	3	5	4	4	4	4	4	5	4	5	5	4	4	4	4	4	3	4
195	0	4	4	4	4	4	4	4	3	4	4	4	5	5	4	4	5	5	4	4	4	4	5	2	2	2	2	4	4	4	4	3	3	4	4
196	0	4	5	4	2	4	4	3	4	5	3	3	5	3	4	5	3	5	5	4	5	5	5	5	2	3	3	4	4	3	1	1	5	4	3
197	1	5	5	5	5	5	5	5	5	5	5	5	5	5	5	3	5	5	2	1	5	4	4	5	5	5	5	5	4	3	5	5	4	4	4
198	1	3	2	2	3	4	3	2	1	4	3	4	4	3	3	4	2	5	4	4	3	3	3	4	4	4	4	4	4	4	2	3	2	3	3
199	1	3	3	3	4	4	4	4	4	4	4	4	4	4	3	3	4	4	4	3	3	4	3	4	3	3	3	3	4	3	4	4	3	4	3
200	0	4	4	4	4	4	4	4	4	4	4	4	3	5	3	3	3	4	4	3	3	4	3	3	3	3	3	3	3	3	3	3	3	3	3
201	1	4	4	4	3	4	4	4	3	4	4	5	4	4	3	4	4	5	4	4	4	4	4	4	4	4	3	4	4	4	2	3	3	4	4
202	0	3	3	3	2	4	3	3	4	3	2	3	4	4	5	5	5	5	4	4	5	5	4	4	3	4	3	4	4	4	3	4	4	3	4
203	1	5	5	5	4	4	4	3	3	3	4	4	3	4	3	3	4	3	4	4	3	3	4	3	4	4	4	4	3	4	3	4	4	4	3
204	1	3	4	3	4	2	4	3	3	5	3	5	3	5	3	2	3	5	4	3	2	4	4	3	3	5	3	5	4	4	4	3	3	3	4
205	1	5	5	5	5	5	5	5	5	5	5	5	5	5	5	5	5	5	5	5	5	5	5	4	4	4	4	3	3	4	4	4	4	3	3
206	1	3	2	2	2	3	2	4	2	2	4	3	4	3	3	3	4	4	4	3	2	2	2	2	2	2	2	2	4	2	2	4	2	2	2
207	1	5	4	4	4	3	4	3	3	4	3	4	4	3	4	4	3	3	5	4	3	4	4	4	3	4	3	4	3	4	5	4	3	4	5
208	1	4	5	5	5	5	5	5	5	4	5	5	4	5	5	5	5	5	5	5	5	4	5	4	4	5	4	4	5	4	5	4	5	4	5
209	1	1	1	1	1	1	1	1	1	1	1	1	1	1	1	1	1	1	1	1	1	1	1	3	4	4	4	4	4	4	4	3	3	3	3
210	1	3	2	2	2	3	4	4	1	3	4	4	4	4	4	4	3	4	4	4	3	2	3	3	3	3	2	3	2	4	3	2	2	2	2
211	1	3	4	4	3	3	4	3	4	4	4	4	5	5	5	4	3	4	4	4	4	4	4	3	3	3	4	4	4	4	4	4	4	4	4
212	0	4	4	4	4	3	3	4	4	3	4	4	4	4	4	4	4	3	4	4	4	4	4	5	5	5	5	5	5	5	5	5	5	5	5
213	1	2	3	3	2	3	3	2	3	2	3	2	4	4	5	4	4	3	3	4	4	3	4	4	4	4	3	3	3	4	4	3	3	4	3
214	1	5	5	4	4	4	3	4	3	3	4	4	5	4	3	5	4	5	5	4	3	2	2	3	4	4	3	5	4	5	1	1	4	1	4
215	1	5	4	4	4	4	3	4	5	4	5	5	5	4	5	5	5	5	5	5	5	5	4	4	3	4	3	5	5	4	4	4	5	5	4
216	1	1	1	1	1	1	1	1	1	1	1	1	1	1	1	1	1	1	1	1	1	1	1	5	5	5	4	4	5	4	4	4	4	4	4
217	0	5	5	5	5	5	4	4	4	3	2	2	1	4	3	5	5	4	3	3	4	2	4	5	4	1	1	4	4	4	4	3	3	4	5
218	1	5	5	5	5	5	5	5	5	4	4	4	4	4	3	5	4	4	4	5	4	4	5	3	4	3	3	4	4	3	4	4	3	4	4
219	0	4	4	4	4	4	3	4	4	4	4	4	4	4	4	4	4	4	4	4	4	3	3	4	4	4	4	3	4	4	3	4	3	3	4
220	0	3	3	4	3	4	3	2	2	4	3	4	4	4	4	3	3	4	4	3	3	4	4	2	2	2	2	4	4	4	4	3	2	3	3
221	1	5	5	4	4	4	4	4	3	5	5	5	5	5	5	5	3	5	5	3	3	4	4	3	5	5	5	4	5	4	5	4	4	5	5
222	1	5	5	5	5	3	4	4	2	4	4	5	5	5	5	5	3	5	5	4	4	4	4	5	5	5	5	4	5	5	4	4	5	4	5
223	0	2	2	2	4	4	2	2	2	4	4	2	4	4	4	3	2	4	4	4	2	4	2	3	3	3	3	4	4	4	3	3	3	2	2
224	1	4	4	4	5	4	4	4	4	5	5	5	5	4	5	4	5	5	4	5	4	5	4	4	5	5	2	5	3	4	4	5	4	3	4
225	0	5	5	5	5	3	4	3	5	5	5	5	5	5	3	5	4	5	5	5	5	5	5	3	4	4	4	5	5	5	3	4	4	5	5
226	0	2	4	2	1	2	1	1	1	2	2	2	3	3	3	2	2	3	4	2	2	2	2	2	2	2	2	3	4	4	2	3	3	3	3
227	1	3	3	2	2	3	3	3	3	3	3	3	3	5	5	3	3	4	4	4	3	4	3	4	4	4	3	4	5	5	5	3	3	4	4
228	1	4	4	3	4	3	4	2	4	2	4	2	4	4	2	4	4	4	4	4	4	2	5	4	4	4	4	4	4	4	4	4	4	3	4
229	1	3	4	3	3	2	4	4	2	3	4	4	4	4	4	4	2	5	5	4	4	5	4	4	4	4	4	5	5	5	2	4	3	4	4
230	1	5	5	5	5	5	5	5	5	5	5	5	5	5	5	5	5	5	5	5	5	5	4	4	3	4	3	4	4	3	5	3	3	4	3
231	1	3	4	3	3	4	2	2	4	4	4	4	3	3	2	4	3	4	4	3	4	5	5	4	3	3	4	4	4	3	2	4	4	3	2
232	1	4	4	4	4	3	3	4	4	4	4	4	3	4	3	4	4	4	4	4	4	4	3	3	3	3	3	4	4	4	4	3	3	3	3
233	0	4	4	4	4	3	4	4	3	3	4	5	4	4	4	4	5	5	4	5	5	4	4	4	4	5	4	4	5	4	5	4	5	4	5
234	1	5	5	5	5	5	5	5	5	4	4	4	3	3	3	4	4	4	3	4	3	4	4	4	3	4	4	4	3	3	3	4	4	3	3
235	0	3	3	4	4	3	4	3	2	4	4	3	3	4	4	3	3	3	3	4	2	4	3	3	2	2	2	4	4	4	2	3	3	4	3
236	1	4	3	4	3	3	4	4	3	4	4	3	4	3	4	4	4	3	3	4	4	3	3	4	4	4	4	3	3	4	3	4	3	3	4
237	1	5	5	5	5	5	3	3	4	4	4	4	4	4	4	4	4	4	4	4	4	4	4	5	5	5	5	5	5	5	5	5	5	5	5
238	1	5	4	4	5	4	5	4	3	5	4	5	4	4	3	3	2	2	3	2	2	1	4	5	4	5	5	4	3	4	4	5	4	5	4
239	1	4	5	4	4	4	4	4	5	4	3	4	4	3	4	4	4	4	5	4	4	5	4	4	3	4	5	4	3	4	5	4	3	4	5
240	0	5	5	5	5	5	3	4	4	4	3	4	4	3	4	4	3	3	4	3	4	3	4	4	4	5	5	4	4	5	4	5	4	5	4
241	1	5	4	4	5	5	4	4	5	4	5	4	5	5	4	5	4	5	4	5	4	5	4	4	4	5	5	5	5	4	5	5	4	4	5
242	1	5	5	5	4	4	3	5	5	5	5	4	3	5	4	3	5	5	3	5	4	5	4	5	5	4	4	5	5	5	4	5	4	5	4
243	1	4	3	3	3	2	3	2	2	3	4	4	4	4	4	3	3	3	3	4	3	4	4	3	3	3	3	5	5	4	2	4	5	5	4
244	1	2	2	2	2	4	3	3	2	2	2	4	4	4	3	4	4	4	4	3	3	3	4	4	4	4	4	4	4	4	2	3	3	3	3
245	0	3	3	3	3	3	3	3	4	3	4	4	2	4	3	2	2	4	4	4	4	4	3	4	4	4	4	4	4	4	4	3	3	4	3
246	0	4	4	4	3	3	3	3	4	4	3	3	5	5	3	5	5	5	5	3	3	4	4	5	5	5	5	4	4	4	2	4	4	4	4
247	1	5	4	5	4	5	4	5	4	5	4	5	4	5	4	5	4	4	5	4	5	3	4	5	4	3	4	5	4	5	4	3	4	5	4
248	0	2	4	3	3	4	2	3	3	4	4	4	3	4	4	4	2	3	2	4	3	4	4	3	3	4	4	4	4	4	2	4	4	4	4
249	0	3	4	4	3	4	4	4	3	5	5	5	4	3	4	2	2	3	3	4	4	4	4	4	3	5	3	4	4	4	2	4	3	4	4
250	0	5	5	5	5	5	5	5	5	5	5	5	5	5	5	5	5	5	5	5	5	5	5	3	5	3	3	3	4	5	4	5	5	5	5
251	1	2	4	5	3	4	4	5	4	5	4	4	5	5	4	5	4	5	4	3	4	4	4	5	4	5	5	4	5	5	4	5	4	5	5
252	0	2	2	4	3	2	3	2	2	2	2	2	2	2	2	2	2	2	2	2	2	2	2	2	2	2	2	4	2	3	3	4	2	2	4
253	1	3	4	4	4	5	5	5	5	3	4	5	5	5	5	5	5	5	5	5	5	5	5	5	4	4	5	5	5	4	5	5	4	5	5
254	1	4	4	4	2	2	3	4	2	4	4	4	3	3	4	2	2	4	4	4	3	3	4	3	3	3	2	4	2	2	2	3	3	3	3
255	1	5	4	5	3	5	3	3	5	3	3	4	3	3	5	4	3	3	4	5	3	4	3	5	4	4	3	5	4	4	3	5	4	3	3
256	0	5	5	5	4	1	2	4	5	5	5	5	3	5	4	4	3	4	4	4	4	4	4	5	5	3	5	5	3	4	5	5	5	5	5
257	0	5	4	4	4	3	4	4	3	5	5	4	5	4	5	5	3	4	3	4	4	3	4	3	3	3	3	4	4	4	2	3	3	3	4
258	0	2	2	2	2	2	3	2	2	4	2	2	3	4	2	4	2	4	4	2	2	2	4	3	3	2	2	4	4	4	2	2	2	2	2
259	1	4	3	3	4	3	3	4	3	3	4	4	3	4	4	4	3	5	5	3	4	5	5	3	3	4	3	5	5	4	1	3	3	3	5
260	1	4	4	4	1	1	1	1	1	3	3	3	4	2	4	4	2	4	4	4	3	2	2	4	4	1	1	4	4	1	1	4	4	4	5
261	1	2	2	3	1	1	5	3	1	2	3	3	4	4	3	1	1	3	1	1	1	1	1	3	3	2	2	4	4	4	4	3	2	4	4
262	0	4	4	4	3	3	4	4	4	3	4	4	4	4	3	4	3	3	4	3	4	4	4	4	3	4	4	4	3	4	4	4	4	3	4
263	1	4	4	4	2	1	4	1	1	4	4	4	4	4	2	1	1	1	1	1	1	1	4	1	1	1	1	5	1	1	1	3	3	4	4
264	1	3	3	2	3	2	3	3	2	4	3	4	4	3	3	2	3	4	4	3	4	3	3	4	4	3	4	4	5	4	3	3	4	3	4
265	0	5	5	5	5	4	5	4	5	4	5	5	4	5	4	5	5	4	5	5	5	4	4	5	5	5	4	5	4	5	4	4	3	5	4
266	1	2	3	4	3	4	2	4	3	4	2	3	4	3	2	4	4	2	4	3	4	3	3	3	3	4	5	2	4	3	3	2	1	5	5
267	1	3	2	2	2	3	3	2	1	1	3	3	4	4	4	4	4	4	4	4	2	3	2	3	4	3	3	4	3	4	5	3	3	3	3
268	0	3	4	3	4	4	4	4	4	4	4	4	4	4	4	4	4	4	4	4	4	4	4	3	3	3	3	3	3	3	3	3	3	3	3
269	0	4	4	4	4	2	2	2	2	4	2	4	2	4	4	2	2	5	5	5	5	5	5	4	2	4	4	2	4	2	4	4	2	4	4
270	1	3	4	2	3	5	3	3	4	5	4	4	4	5	3	1	4	3	4	4	4	4	4	2	2	2	3	4	3	4	4	4	3	4	4
271	1	5	5	5	5	5	5	5	5	5	5	5	5	5	5	5	5	5	5	5	5	5	4	4	4	4	5	5	4	5	5	5	4	5	4
272	1	2	2	2	2	4	4	2	2	2	2	4	2	2	3	2	2	3	3	3	2	3	2	4	3	3	3	4	2	4	3	2	2	2	2
273	0	4	4	4	4	2	3	3	3	4	4	4	3	3	4	3	3	4	4	4	4	4	4	4	4	4	5	4	3	4	4	4	4	3	4
274	1	5	5	3	2	4	3	3	2	3	2	3	2	3	3	3	4	2	3	4	3	2	4	2	1	2	3	4	5	4	3	2	1	2	3
275	1	4	4	3	4	4	4	4	3	4	4	3	4	4	3	2	2	3	4	3	4	3	4	4	5	4	4	4	5	4	5	4	5	4	4
276	1	1	1	1	4	2	2	4	2	4	2	4	4	5	1	2	5	5	5	5	4	4	5	5	3	4	4	5	5	4	4	5	4	4	4
277	0	3	3	4	3	3	4	3	4	4	4	3	5	4	5	3	4	3	3	4	3	4	4	4	4	4	3	4	4	5	3	4	3	4	5
278	0	1	1	1	1	1	1	1	1	1	1	1	1	1	1	1	1	1	1	1	1	1	1	4	4	4	4	4	4	4	4	4	4	4	4
279	0	4	5	3	4	4	3	5	3	4	3	5	5	5	5	5	5	5	4	5	3	5	4	5	5	4	5	5	5	5	5	3	5	5	5
280	1	3	3	3	3	3	3	3	3	5	5	5	5	3	3	3	3	5	3	3	3	3	3	3	3	3	3	3	3	3	3	3	3	3	3
281	0	4	4	4	4	3	4	3	3	4	3	4	4	4	4	5	3	4	4	4	4	4	4	4	4	4	3	4	4	4	4	3	4	4	4
282	1	4	4	4	3	4	4	3	4	4	4	4	4	4	4	4	4	3	3	4	3	4	4	4	3	4	4	4	5	5	4	4	5	4	5
283	1	3	2	4	5	4	5	5	4	4	3	2	4	2	4	3	4	4	3	4	5	5	5	4	5	3	5	5	3	2	3	4	2	4	5
284	1	5	5	5	5	5	5	4	4	4	5	5	4	4	4	4	4	4	4	4	4	4	4	3	4	4	3	4	3	5	2	3	3	4	5
285	0	3	4	4	3	2	2	4	5	4	4	3	4	5	3	4	4	4	5	4	3	3	2	2	1	1	1	4	4	4	4	3	3	4	4
286	1	5	5	5	5	5	5	5	4	5	4	5	5	5	4	4	4	4	5	4	4	5	4	4	4	5	4	5	4	5	4	5	5	4	5
287	1	3	4	4	3	3	3	2	2	4	4	2	3	4	3	4	4	4	4	4	4	3	4	2	4	2	2	4	4	4	4	3	4	3	4
288	0	2	2	2	2	2	3	3	2	4	3	4	2	4	3	3	3	4	4	4	3	4	3	4	3	3	2	4	4	4	2	3	2	3	4
289	0	5	5	5	5	5	5	5	5	5	5	5	5	5	5	4	3	4	4	4	4	4	4	5	5	5	5	5	5	5	5	3	3	5	5
290	1	3	2	1	1	2	2	2	2	2	1	1	1	2	1	1	1	1	2	1	2	1	1	1	2	1	2	2	1	2	1	2	1	2	1
291	0	4	4	5	5	5	5	4	3	5	5	5	3	4	4	4	4	4	4	3	3	4	4	3	4	2	3	3	4	5	3	3	3	4	2
292	0	4	5	4	4	4	5	3	3	5	5	3	5	4	5	4	3	5	4	4	3	3	2	4	2	2	4	4	5	5	3	3	3	4	5
293	1	4	4	4	4	4	3	4	4	3	3	4	3	4	3	3	4	4	3	3	3	4	4	4	4	4	4	3	3	3	3	3	4	4	3
294	1	3	4	5	3	4	4	3	3	2	3	4	4	3	4	3	4	4	4	4	3	4	4	3	3	3	3	3	4	4	4	4	2	4	4
295	1	4	4	4	3	2	2	3	2	4	4	3	4	3	2	4	4	3	2	2	3	3	4	2	2	2	2	4	4	4	4	3	3	4	3
296	1	3	3	3	3	3	2	2	2	3	3	3	2	3	3	3	2	3	4	4	4	4	3	3	3	4	4	3	4	3	3	4	4	3	3
297	0	4	4	4	4	3	3	4	4	5	5	4	4	5	5	4	4	4	5	5	4	4	3	4	4	5	4	3	3	4	4	3	4	4	4
298	0	3	4	4	3	4	3	3	3	3	3	3	4	5	4	3	3	3	3	3	3	4	3	3	3	3	3	3	3	4	3	3	3	3	4
299	0	2	4	4	4	4	4	3	2	4	2	2	4	4	2	4	2	4	4	4	4	4	2	4	4	2	2	4	4	4	2	2	2	3	4
300	0	3	3	3	3	2	2	2	2	2	2	2	3	2	3	3	1	4	3	3	3	3	2	3	4	3	3	3	3	2	3	3	2	3	3
301	1	4	4	4	5	5	4	5	4	5	5	4	3	5	3	4	5	4	4	4	5	4	4	4	3	5	4	4	4	5	3	3	4	5	4
302	1	4	4	4	5	4	4	3	2	2	2	2	2	4	4	4	4	4	4	4	4	3	4	4	4	4	4	4	4	4	4	4	4	4	4
303	1	4	4	4	4	3	4	3	4	4	4	4	3	4	3	4	3	4	4	4	4	3	4	3	3	3	3	4	4	4	2	3	3	4	4
304	0	4	4	4	4	3	3	3	4	4	4	4	4	4	4	5	5	5	5	4	4	4	4	4	4	4	4	4	4	4	4	4	4	4	4
305	0	3	4	2	4	4	3	4	4	2	3	3	2	4	4	2	4	2	4	4	4	4	2	4	4	4	2	4	2	2	4	4	2	4	2
306	0	3	4	4	3	5	4	4	4	5	4	4	4	5	4	4	3	4	4	4	4	4	4	4	4	4	4	5	5	5	3	4	4	4	4
307	0	4	4	4	4	4	3	4	2	4	3	3	4	4	5	3	4	3	4	4	4	4	4	4	4	3	4	4	4	5	4	3	4	4	4
308	1	4	4	4	4	4	4	4	4	4	4	3	4	4	2	3	3	3	4	4	3	4	4	3	3	3	3	4	4	3	4	3	3	3	4
309	1	4	4	4	4	5	5	5	5	5	5	5	5	3	5	5	5	5	5	5	3	4	4	3	3	3	3	3	4	4	3	3	3	3	3
310	1	4	4	4	3	4	4	3	4	4	3	4	3	3	4	3	4	3	3	4	3	3	3	3	3	3	4	4	2	2	3	4	3	4	3
311	0	3	3	3	3	4	3	5	2	2	4	4	5	5	3	4	4	5	5	5	3	4	3	2	2	2	3	4	4	4	4	3	4	4	4
312	1	5	5	5	5	5	5	5	5	5	5	5	5	5	5	4	4	4	4	4	4	3	3	5	5	5	5	5	5	5	5	5	5	5	5
313	1	4	4	3	4	4	3	4	4	3	4	3	4	4	4	4	3	4	3	5	4	4	3	4	4	3	4	4	4	4	5	3	4	4	4
314	1	2	3	2	2	1	2	2	2	2	1	2	3	2	2	2	2	2	2	2	2	2	4	3	3	4	4	4	4	4	4	4	3	4	4
315	1	3	3	3	3	2	2	2	3	3	3	3	3	3	3	3	3	3	4	3	3	2	2	3	3	4	4	3	3	3	4	4	4	4	4
316	1	3	3	3	3	3	3	3	3	3	3	4	4	4	4	5	4	3	4	3	4	4	3	5	5	5	5	4	3	5	3	3	4	4	4
317	1	5	2	2	3	4	3	2	2	2	2	2	2	5	3	4	4	4	3	2	2	3	4	1	4	3	5	5	5	5	4	3	4	4	3
318	0	5	5	4	4	4	4	3	4	4	4	4	4	5	5	4	4	4	4	4	4	4	4	4	3	3	4	4	3	4	4	3	4	4	4
319	1	4	4	5	4	4	4	5	4	4	3	5	3	4	5	5	5	5	5	4	3	4	5	4	5	4	4	4	4	4	5	4	3	4	4
320	0	2	3	2	2	3	3	4	2	2	2	3	3	4	4	4	4	4	4	3	4	4	4	4	3	4	4	4	3	4	4	3	2	2	3
321	1	4	4	4	4	4	4	4	4	3	4	3	5	4	3	5	4	5	5	4	3	4	4	4	4	4	3	3	5	4	5	4	4	4	4
322	0	4	2	3	3	1	4	2	2	2	3	4	2	2	4	2	2	3	4	5	5	5	4	2	3	3	3	4	4	4	3	3	3	2	2
323	0	4	4	4	4	2	2	3	2	2	2	3	4	3	3	4	2	4	4	4	3	3	4	3	3	4	3	3	4	3	2	2	3	4	3
324	0	5	4	4	4	4	4	4	4	4	4	4	4	4	4	4	4	4	4	4	4	4	3	3	4	4	3	4	3	3	4	4	3	3	4
325	1	4	4	4	4	4	4	4	4	4	4	4	4	4	4	3	3	4	3	4	4	4	4	4	5	5	5	4	4	5	5	2	3	5	5
326	0	4	4	4	4	3	3	2	2	2	2	3	4	4	3	3	3	3	4	4	4	4	3	4	4	4	4	4	4	4	4	4	4	4	4
327	0	4	3	3	2	4	4	2	2	4	4	4	4	4	4	4	4	4	4	4	2	3	3	2	2	2	2	4	4	4	4	3	3	3	4
328	1	5	5	5	4	4	4	3	4	4	4	4	4	4	4	4	3	3	4	5	5	5	4	5	5	5	5	4	4	4	3	4	4	5	4
329	0	5	4	4	4	3	4	2	4	5	5	5	5	5	5	4	3	4	4	5	4	4	5	4	4	4	5	5	5	5	5	4	4	5	5
330	0	4	2	2	4	4	3	2	1	1	2	3	4	3	4	4	4	2	2	3	4	2	3	2	2	4	3	3	4	2	3	3	4	4	5
331	0	4	4	4	4	4	4	4	4	4	4	4	4	4	4	4	4	4	4	4	4	4	4	4	4	4	4	4	4	4	2	4	3	3	3
332	1	4	4	3	4	3	4	4	3	4	5	5	5	5	5	5	5	5	5	5	5	5	5	5	5	5	5	5	4	5	5	5	4	4	5
333	0	5	5	5	4	4	5	4	5	3	4	5	5	5	4	4	4	4	3	4	5	5	4	5	4	4	3	4	4	4	4	5	5	5	3
334	1	4	3	4	4	5	3	3	4	3	4	5	4	3	4	4	4	4	3	4	3	4	4	4	4	4	4	4	5	5	3	4	3	4	3
335	1	5	5	5	3	4	3	3	5	5	4	4	5	3	5	4	4	5	3	4	3	4	3	3	5	5	3	5	3	5	5	3	5	4	5
336	0	4	4	4	4	4	4	4	4	4	4	4	4	4	4	4	4	4	4	3	4	3	3	4	5	4	5	4	3	4	4	4	5	4	3
337	0	4	4	4	4	4	4	4	4	4	4	4	4	4	4	4	4	4	4	4	4	4	4	4	4	4	4	4	4	4	4	3	3	3	3
338	1	1	4	2	4	2	4	2	4	2	4	2	2	4	2	2	4	4	2	4	2	4	2	5	2	4	4	2	4	2	4	2	3	4	2
339	0	4	4	4	4	4	4	4	3	4	4	4	4	4	3	5	5	4	4	4	5	5	4	4	4	4	4	4	5	5	4	4	4	3	4
340	1	3	4	4	3	4	3	4	3	4	4	4	3	3	4	4	4	3	4	4	4	4	5	4	4	5	5	4	4	4	4	4	4	3	5
341	0	4	3	4	3	2	4	3	2	4	4	4	4	4	4	3	2	2	4	4	4	4	4	4	4	4	4	4	4	4	4	3	3	3	3
342	0	3	4	3	4	4	4	4	3	3	4	4	4	4	4	4	3	4	4	3	4	4	4	4	4	4	4	4	4	4	2	4	3	4	3
343	0	4	4	5	5	5	4	3	4	4	4	4	4	3	4	4	3	3	4	3	4	3	4	4	4	5	4	4	3	4	4	3	3	3	4
344	1	5	5	4	5	5	4	4	5	5	4	4	5	4	4	4	5	4	4	5	4	5	5	4	4	4	5	4	5	5	4	4	4	4	4
345	1	1	1	1	1	5	5	5	5	1	1	1	5	5	5	4	3	4	5	3	5	2	5	5	3	5	3	5	3	5	2	5	3	5	5
346	1	3	4	3	3	3	3	3	3	3	3	3	4	3	4	5	5	4	4	4	4	4	4	4	4	4	4	4	4	4	4	4	4	4	4
347	1	4	5	4	5	4	5	4	5	4	5	4	4	5	4	4	5	5	3	4	5	4	4	4	5	4	5	4	5	4	5	4	5	4	5
348	1	3	3	3	2	4	4	4	2	2	3	4	5	5	5	4	3	5	5	4	4	4	3	4	4	3	5	4	3	5	4	4	4	4	4
349	1	5	3	4	4	3	5	4	5	4	5	4	2	5	3	4	4	3	3	4	4	4	4	4	3	5	4	3	4	4	5	3	5	5	4
350	1	3	4	3	3	3	4	4	3	2	4	4	4	4	3	3	4	4	4	4	3	4	3	4	4	4	4	4	4	4	4	2	3	4	4
351	1	3	3	2	5	4	4	5	4	4	3	3	4	4	3	5	4	4	5	4	3	5	3	3	3	3	3	2	2	4	2	3	3	4	4
352	1	3	4	4	3	4	3	4	3	4	4	3	4	4	4	3	4	4	3	3	3	4	5	3	3	3	3	3	4	4	3	3	3	3	3
353	0	4	4	4	4	3	4	4	3	4	4	4	4	4	4	4	3	4	4	4	4	4	4	4	4	4	4	5	3	5	4	3	3	4	4
354	1	3	3	3	3	3	3	3	3	3	3	3	3	4	4	4	4	4	4	4	3	4	4	4	3	4	2	4	3	3	4	3	2	4	4
355	1	2	4	4	2	1	4	5	2	4	5	4	5	5	5	4	4	5	2	4	1	1	4	5	5	5	5	4	4	4	5	4	4	4	5
356	0	4	4	4	2	2	4	4	2	2	4	4	3	4	4	4	2	4	4	4	2	2	4	4	4	4	4	4	4	4	4	4	3	4	4
357	1	4	1	3	3	2	2	1	4	3	1	5	1	3	4	4	4	4	4	3	4	3	3	3	3	3	3	4	4	4	4	4	3	4	3
358	1	4	4	3	3	4	4	3	3	3	4	3	4	4	4	5	4	4	4	3	4	4	4	3	4	3	5	4	5	5	4	4	4	5	4
359	0	3	4	4	3	2	4	4	4	2	4	3	4	4	4	4	3	4	4	4	3	4	3	3	3	4	4	3	3	3	4	2	4	3	3
360	1	4	4	4	5	4	3	3	3	5	4	4	4	4	5	5	3	3	4	3	4	3	3	4	4	3	3	3	3	4	3	3	3	4	3
361	1	3	3	4	3	4	3	3	3	2	2	2	2	2	2	3	2	3	4	3	2	3	3	3	3	3	3	3	3	3	3	3	3	3	3
362	1	3	3	3	3	3	3	3	3	3	3	3	5	4	3	3	4	4	4	3	4	3	3	3	4	3	4	3	4	3	4	3	4	3	4
363	1	4	4	4	4	4	4	4	4	5	5	5	4	5	5	5	4	4	4	5	4	5	4	5	4	4	4	4	4	4	4	4	4	4	4
364	1	1	1	1	1	1	1	1	1	1	1	1	1	1	1	1	1	1	1	1	1	1	1	5	5	5	5	5	5	5	5	5	5	5	5
365	0	4	3	4	5	4	4	5	4	3	1	5	3	4	4	1	4	4	4	5	3	4	4	5	5	4	4	3	4	5	4	5	5	4	4
366	0	3	4	4	4	3	4	2	2	4	4	4	4	4	3	2	2	4	4	2	2	2	4	4	4	4	4	3	4	4	4	3	3	4	4
367	1	4	4	4	4	3	4	3	4	4	4	3	1	4	4	4	5	4	4	5	4	4	4	4	5	3	4	5	5	4	5	4	4	5	4
368	0	3	4	4	4	4	5	4	2	3	4	4	4	4	4	4	3	5	5	4	4	4	4	5	5	5	5	4	4	4	4	3	3	4	4
369	1	4	4	4	5	3	4	3	5	4	3	5	5	5	5	5	4	5	5	4	5	5	5	5	5	5	5	5	4	5	5	5	5	4	5
370	1	5	5	5	5	5	5	5	5	5	5	5	5	5	5	5	4	4	5	3	3	5	5	3	3	4	4	4	3	3	3	2	4	3	3
371	1	5	5	5	5	5	5	5	5	5	5	5	5	5	5	5	5	5	5	5	5	5	5	4	4	4	4	4	4	4	4	4	4	4	4
372	0	5	5	5	5	2	2	2	5	5	3	2	5	5	5	2	2	2	2	2	2	4	5	2	5	5	5	5	5	5	3	5	3	5	5
373	0	4	4	3	4	3	4	4	3	3	4	3	4	4	4	3	4	5	3	3	4	4	4	3	3	3	3	4	4	4	4	3	3	4	4
374	1	5	5	5	5	5	5	5	4	3	4	4	4	5	5	5	4	5	4	4	5	4	5	5	4	5	5	5	4	4	5	5	4	5	5
375	0	3	4	4	3	4	3	3	3	4	4	4	4	4	4	4	4	3	4	2	3	3	2	3	3	3	4	4	4	4	4	4	4	3	4
376	0	3	3	4	4	2	2	2	2	4	2	4	4	2	3	3	3	4	4	3	2	3	3	4	3	3	3	4	3	3	4	4	2	2	3
377	1	4	4	3	3	5	5	3	4	4	4	3	4	4	3	4	4	4	4	3	3	4	4	5	5	5	5	4	4	3	5	4	4	5	4
378	0	4	5	4	4	3	4	4	4	4	4	4	4	4	4	4	4	4	4	4	4	4	4	4	4	4	4	4	4	4	4	3	4	3	4
379	1	1	3	2	4	2	4	4	3	3	4	2	3	4	2	2	2	3	2	2	3	4	3	4	3	3	4	4	3	4	3	4	4	3	3
380	1	4	3	3	3	3	4	3	3	2	4	4	4	4	3	4	3	4	4	4	4	3	3	2	2	2	3	4	4	3	4	4	4	4	4
381	1	4	3	3	3	4	4	3	4	3	4	4	3	3	4	3	4	4	4	4	4	4	3	4	4	4	4	3	3	3	3	3	3	3	3
